# Supplementary material for: A Diamine Oxidase from Glutamicibacter halophytocola for the Degradation of Histamine and Tyramine in Foods
Source: Foods. 2025 Sep 3;14(17):3093. doi: 10.3390/foods14173093 (PMC12427885; doi:10.3390/foods14173093)
Supplement: Supplementary file 1 [file foods-14-03093-s001.zip]

Archive with 1 entries (1 files):
- foods-3827263-supplementary.pdf
